# Supplementary material for: Mediating and Moderating Mechanisms in the Relationship Between Social Media Use and Adolescent Aggression: A Scoping Review of Quantitative Evidence
Source: Eur J Investig Health Psychol Educ. 2025 Jun 3;15(6):98. doi: 10.3390/ejihpe15060098 (PMC12192510; doi:10.3390/ejihpe15060098)
Supplement: Supplementary file 1 [file ejihpe-15-00098-s001.zip]

Archive with 3 entries (3 files):
- PRISMA-ScR-Fillable-Checklist_10Sept2019.pdf
- Supplementary Table S1.pdf
- Supplementary Table S2.pdf
